# Supplementary material for: Neuroprotective Effects of Moderate Hypoxia: A Systematic Review
Source: Brain Sci. 2023 Nov 27;13(12):1648. doi: 10.3390/brainsci13121648 (PMC10741927; doi:10.3390/brainsci13121648)
Supplement: Supplementary file 1 [file brainsci-13-01648-s001.zip]

Archive with 2 entries (2 files):
- PRISMA 2020 checklist_revised.pdf
- Search string May 2023.pdf
